# Supplementary material for: The ESCRT-III complex is required for nuclear pore complex sequestration and regulates gamete replicative lifespan in budding yeast meiosis
Source: Nucleus. 2020 Sep 6;11(1):219–36. doi: 10.1080/19491034.2020.1812872 (PMC7529410; doi:10.1080/19491034.2020.1812872)
Supplement: Supplemental Material [file KNCL_A_1812872_SM4596.zip]

Archive with 5 entries (4 files):
- Supplementary information/
- Supplementary information/Supplemental legends.docx
- Supplementary information/Supplemental-tables.docx
- Supplementary information/Supplemental1.eps
- Supplementary information/Supplemental2.eps
